# Supplementary material for: The Role of Virtual Reality in Postural Rehabilitation for Patients with Parkinson’s Disease: A Scoping Review
Source: Brain Sci. 2024 Dec 29;15(1):23. doi: 10.3390/brainsci15010023 (PMC11764033; doi:10.3390/brainsci15010023)
Supplement: Supplementary file 1 [file brainsci-15-00023-s001.zip]

Archive with 1 entries (1 files):
- brainsci-3350131-supplementary.pdf
